# Supplementary material for: The Impact of Heatwaves on Mortality and Morbidity and the Associated Vulnerability Factors: A Systematic Review
Source: Int J Environ Res Public Health. 2022 Dec 6;19(23):16356. doi: 10.3390/ijerph192316356 (PMC9738283; doi:10.3390/ijerph192316356)
Supplement: Supplementary file 1 [file ijerph-19-16356-s001.zip]

Archive with 1 entries (1 files):
- ijerph-2011648-supplementary.pdf
